# Supplementary material for: Self-Healing Thiolated Pillar[5]arene Films Containing Moxifloxacin Suppress the Development of Bacterial Biofilms
Source: Nanomaterials (Basel). 2022 May 9;12(9):1604. doi: 10.3390/nano12091604 (PMC9102331; doi:10.3390/nano12091604)
Supplement: Supplementary file 1 [file nanomaterials-12-01604-s001.zip]

Archive with 1 entries (1 files):
- nanomaterials-1703127-supplementary.pdf
